# Supplementary material for: The Design of the Dummy Arm: A Verification Tool for Arm Exoskeleton Development
Source: Biomimetics (Basel). 2024 Sep 24;9(10):579. doi: 10.3390/biomimetics9100579 (PMC11504320; doi:10.3390/biomimetics9100579)
Supplement: Supplementary file 1 [file biomimetics-09-00579-s001.zip]

Archive with 1 entries (1 files):
- biomimetics-3158638-supplementary.mp4
